# Supplementary material for: Identification of Tumor Microenvironment and DNA Methylation-Related Prognostic Signature for Predicting Clinical Outcomes and Therapeutic Responses in Cervical Cancer
Source: Front Mol Biosci. 2022 Apr 19;9:872932. doi: 10.3389/fmolb.2022.872932 (PMC9061945; doi:10.3389/fmolb.2022.872932)
Supplement: Supplementary file 2 [file DataSheet2.xlsx]

## Sheet: Table S1
Table S1. The detailed clinical information of patients in the TCGA cohort.
ID	StromalScore	ImmuneScore	ESTIMATEScore	TumorPurity	futime	fustat	age	FIGO_stage	Histological type	HPV status	Hysterectomy performed type	TMB	M	N	T
TCGA-2W-A8YY	-1088.54	313.111	-775.432	0.881785	533	0	51	Stage I	Adenosquamous	Negative	Radical Hysterectomy	295.211	M0	N0	T2
TCGA-4J-AA1J	-686.067	93.7794	-592.288	0.868788	406	0	31	Stage I	Squamous	Negative	Radical Hysterectomy	3.39474	M0	N0	T1
TCGA-BI-A0VR	-502.889	1638.1	1135.21	0.71678	1505	0	53	Stage III	Squamous	Negative	Radical Hysterectomy	2.76316	M0	N1	T2
TCGA-BI-A0VS	-495.229	870.3	375.071	0.789966	1735	0	48	Stage I	Squamous	Negative	Radical Hysterectomy	2.84211	M0	N0	T1
TCGA-BI-A20A	-615.625	1577.44	961.819	0.734293	462	0	49	Stage I	Squamous	Negative	Radical Hysterectomy	1.28947	M0	NA	T1
TCGA-C5-A0TN	-1117.14	532.38	-584.756	0.86824	348	1	21	Stage I	Squamous	Negative	Radical Hysterectomy	0.552632	NA	N1	T1
TCGA-C5-A1BE	-987.307	543.363	-443.944	0.8578	2094	1	64	Stage I	Squamous	Negative	Radical Hysterectomy	1.73684	NA	N1	T1
TCGA-C5-A1BF	-274.038	1097.49	823.448	0.747929	570	1	46	Stage I	Squamous	Positive	other	1.65789	NA	N0	NA
TCGA-C5-A1BI	-272.839	1682.89	1410.06	0.688072	1112	0	31	Stage III	Squamous	Negative	other	2.65789	NA	NA	NA
TCGA-C5-A1BJ	-472.758	1295.36	822.605	0.748011	4385	0	34	Stage III	Squamous	Negative	other	3.65789	NA	NA	NA
TCGA-C5-A1BK	-537.583	2355.84	1818.25	0.643384	5385	0	36	Stage I	Squamous	Positive	Radical Hysterectomy	4.02632	NA	N0	T1
TCGA-C5-A1BL	-1217.24	1278.2	60.9519	0.817388	5271	0	32	Stage I	Squamous	Positive	other	5.42105	NA	NA	NA
TCGA-C5-A1BM	-368.994	1813.39	1444.4	0.684405	2520	1	78	Stage I	Squamous	Negative	Radical Hysterectomy	3.21053	NA	N1	T2
TCGA-C5-A1BN	-1711.99	-322.977	-2034.96	0.953462	166	1	26	Stage I	Squamous	Negative	other	1.57895	NA	NA	NA
TCGA-C5-A1BQ	-873.975	1421.91	547.938	0.774154	604	1	65	Stage III	Squamous	Negative	other	NA	NA	NA	NA
TCGA-C5-A1M5	-866.851	1355.14	488.293	0.779667	2052	1	53	Stage I	Squamous	Negative	Radical Hysterectomy	1.52632	M0	N0	T1
TCGA-C5-A1M6	-1499.49	-560.924	-2060.41	0.954582	955	1	55	Stage III	Squamous	Positive	other	3.34211	NA	NA	NA
TCGA-C5-A1M7	-845.063	1160.19	315.13	0.79533	1409	0	37	Stage I	Squamous	Positive	Radical Hysterectomy	2.63158	NA	N0	T1
TCGA-C5-A1M8	-1230.96	-21.1382	-1252.1	0.912602	919	0	43	Stage I	Squamous	Negative	Radical Hysterectomy	1.55263	NA	N0	T1
TCGA-C5-A1M9	-1417.86	217.76	-1200.1	0.909454	1065	1	46	Stage I	Adenocarcinoma	Positive	Radical Hysterectomy	1.15789	M0	N1	T3
TCGA-C5-A1ME	-1121.91	1028.13	-93.779	0.83026	1756	0	40	Stage I	Adenocarcinoma	Positive	Radical Hysterectomy	1.65789	M0	N0	T1
TCGA-C5-A1MF	-629.41	1308.94	679.535	0.761783	1617	0	49	Stage I	Squamous	Positive	Radical Hysterectomy	2.23684	NA	N0	T1
TCGA-C5-A1MH	0.835562	1990.32	1991.16	0.623749	1186	1	71	Stage III	Squamous	Negative	other	11.8684	NA	NA	NA
TCGA-C5-A1MI	-843.572	719.658	-123.914	0.832718	1083	1	50	Stage I	Squamous	Negative	Radical Hysterectomy	1.15789	M0	N1	T1
TCGA-C5-A1MJ	184.896	601.601	786.497	0.751518	14	1	61	Stage I	Adenocarcinoma	Negative	Radical Hysterectomy	2.13158	NA	N0	T1
TCGA-C5-A1MK	89.1524	709.727	798.88	0.750318	74	1	79	Stage III	Squamous	Positive	other	7.44737	NA	NA	NA
TCGA-C5-A1ML	-1004.37	622.611	-381.759	0.853073	636	1	49	Stage I	Squamous	Positive	other	1.71053	NA	NA	NA
TCGA-C5-A1MN	-1385.67	225.893	-1159.77	0.906977	1245	1	42	Stage III	Squamous	Negative	other	3.36842	NA	NA	NA
TCGA-C5-A1MP	329.614	1953.47	2283.09	0.589693	109	0	34	Stage I	Squamous	Negative	Radical Hysterectomy	1.18421	NA	N1	T1
TCGA-C5-A1MQ	50.6732	2058.92	2109.59	0.610067	1031	0	35	Stage II	Squamous	Negative	Radical Hysterectomy	1.07895	M0	N0	T2
TCGA-C5-A2LS	-2189.37	-242.894	-2432.26	0.969415	1345	0	37	Stage I	Adenocarcinoma	Negative	Radical Hysterectomy	1.23684	M0	N0	T1
TCGA-C5-A2LT	-280.429	1238	957.574	0.734716	2226	0	38	Stage I	Squamous	Positive	Radical Hysterectomy	0.921053	M0	N0	T1
TCGA-C5-A2LV	-636.36	1406.53	770.169	0.753097	2234	0	36	Stage I	Squamous	Positive	Radical Hysterectomy	1.52632	NA	N1	T1
TCGA-C5-A2LX	-280.843	2261.56	1980.72	0.624947	2526	0	54	Stage I	Squamous	Positive	Radical Hysterectomy	4.5	NA	N1	T2
TCGA-C5-A2LY	-625.705	2200.78	1575.07	0.670295	2383	0	30	Stage I	Squamous	Positive	other	2.15789	M0	N0	T1
TCGA-C5-A2LZ	-1427.76	983.319	-444.439	0.857838	3046	1	65	Stage III	Squamous	Negative	other	NA	NA	NA	NA
TCGA-C5-A2M1	-1260.92	1399.82	138.896	0.810743	1169	0	37	Stage I	Adenocarcinoma	Positive	Radical Hysterectomy	2.21053	NA	N0	T1
TCGA-C5-A2M2	-1922.16	-117.449	-2039.61	0.953668	1011	1	56	Stage I	Adenocarcinoma	Negative	other	1.47368	NA	NA	NA
TCGA-C5-A3HD	-2044.88	-240.836	-2285.72	0.963912	1582	0	51	Stage III	Squamous	Negative	other	NA	NA	NA	NA
TCGA-C5-A3HE	-722.937	1675.26	952.322	0.735239	548	0	44	Stage I	Squamous	Negative	Radical Hysterectomy	NA	M0	N0	T1
TCGA-C5-A3HF	-726.784	828.021	101.237	0.813967	543	1	24	Stage I	Adenocarcinoma	Negative	other	0.815789	NA	NA	NA
TCGA-C5-A3HL	-1285.06	322.74	-962.316	0.89439	621	0	76	Stage I	Squamous	Negative	Radical Hysterectomy	NA	NA	N0	T1
TCGA-C5-A7CG	-389.989	2643.65	2253.66	0.593176	6408	0	55	Stage I	Squamous	Negative	Radical Hysterectomy	1.31579	NA	N0	T1
TCGA-C5-A7CH	-979.243	199.562	-779.681	0.882079	4694	0	43	Stage III	Squamous	Negative	other	1.44737	NA	NA	NA
TCGA-C5-A7CJ	165.45	1565.84	1731.29	0.653104	3097	1	42	Stage II	Squamous	Negative	Radical Hysterectomy	1.52632	NA	N1	T2
TCGA-C5-A7CK	-507.02	-514.806	-1021.83	0.898263	4086	1	58	Stage IV	Squamous	Negative	other	3.07895	NA	NA	NA
TCGA-C5-A7CL	-729.198	526.981	-202.218	0.839027	471	1	48	Stage III	Squamous	Negative	other	2.71053	NA	NA	NA
TCGA-C5-A7CM	-962.548	-189.338	-1151.89	0.906489	619	0	35	Stage I	Adenocarcinoma	Negative	other	0.421053	NA	NA	NA
TCGA-C5-A7CO	-1466.8	604.857	-861.945	0.887703	4482	0	68	Stage I	Squamous	Negative	other	2.71053	NA	NA	NA
TCGA-C5-A7UC	-1484.05	-347.189	-1831.24	0.944021	523	1	48	Stage I	Squamous	Negative	Radical Hysterectomy	1.52632	M0	N0	T1
TCGA-C5-A7UE	-1556.66	422.564	-1134.1	0.905383	4738	0	45	Stage I	Squamous	Negative	other	3.76316	NA	NA	NA
TCGA-C5-A7UH	-825.93	632.38	-193.55	0.838334	3988	0	55	Stage III	Squamous	Negative	other	5.18421	NA	NA	NA
TCGA-C5-A7UI	-672.407	1706.66	1034.26	0.727034	2888	1	42	Stage I	Squamous	Negative	Radical Hysterectomy	2.73684	NA	N0	T1
TCGA-C5-A7X3	-294.688	1355.8	1061.11	0.724322	284	1	70	Stage III	Squamous	Negative	other	1.71053	NA	NA	NA
TCGA-C5-A7X5	-1294.82	-424.567	-1719.38	0.938477	414	1	72	Stage IV	Squamous	Negative	other	5	NA	NA	NA
TCGA-C5-A7X8	146.877	824.598	971.475	0.733331	83	0	35	Stage I	Adenocarcinoma	Negative	Radical Hysterectomy	1.52632	M0	N1	T2
TCGA-C5-A7XC	-447.236	1329.3	882.062	0.74219	1551	0	26	Stage I	Squamous	Negative	Radical Hysterectomy	1.78947	M0	N0	T1
TCGA-C5-A8XH	-942.998	1136.6	193.597	0.806017	1394	1	39	Stage I	Squamous	Negative	Radical Hysterectomy	6.26316	NA	N0	T1
TCGA-C5-A8XI	-1027.01	1093.57	66.5661	0.816913	254	0	69	Stage I	Squamous	Negative	Radical Hysterectomy	1.34211	NA	N0	T1
TCGA-C5-A8XJ	-235.581	425.103	189.521	0.806371	4467	0	74	Stage I	Squamous	Negative	other	7.28947	NA	NA	NA
TCGA-C5-A8XK	-1286	493.884	-792.113	0.882937	3039	0	30	NA	Squamous	Negative	other	4.81579	NA	NA	NA
TCGA-C5-A8YQ	-1189.95	498.264	-691.686	0.875921	715	1	79	Stage I	Squamous	Negative	other	4.05263	NA	NA	NA
TCGA-C5-A8YR	-725.94	1518.74	792.803	0.750907	837	1	56	Stage I	Squamous	Negative	Radical Hysterectomy	2.78947	M0	N0	T1
TCGA-C5-A8YT	45.0919	339.144	384.236	0.78914	633	1	36	Stage I	Squamous	Negative	other	0.131579	NA	NA	NA
TCGA-C5-A8ZZ	265.083	-197.689	67.3944	0.816843	636	0	41	Stage III	Squamous	Negative	other	2.23684	NA	NA	NA
TCGA-C5-A901	-724.694	644.511	-80.1836	0.829146	518	0	44	NA	Squamous	Negative	Radical Hysterectomy	2.05263	NA	N1	NA
TCGA-C5-A902	-1438.66	1522.09	83.432	0.815482	149	0	35	Stage I	Squamous	Negative	other	6.55263	NA	NA	NA
TCGA-C5-A905	-1818.75	107.647	-1711.1	0.938057	4879	0	37	Stage I	Squamous	Negative	Radical Hysterectomy	2.05263	NA	N0	T1
TCGA-C5-A907	-1062.03	1002.24	-59.7887	0.827469	361	0	47	Stage I	Squamous	Negative	other	1.36842	NA	NA	NA
TCGA-DG-A2KH	-2433.07	-280.091	-2713.16	0.978708	34	0	25	Stage I	Adenosquamous	Negative	Radical Hysterectomy	1.63158	M0	N0	T1
TCGA-DG-A2KJ	-667.021	1807.84	1140.82	0.716206	1791	0	50	Stage III	Squamous	Negative	Radical Hysterectomy	2.02632	M0	N1	T1
TCGA-DG-A2KK	-1225.85	696.887	-528.958	0.864148	1544	0	51	Stage III	Squamous	Negative	Radical Hysterectomy	7.63158	M0	N1	T1
TCGA-DG-A2KL	472.101	1086.33	1558.44	0.672106	1367	0	53	Stage II	Squamous	Negative	Radical Hysterectomy	3.92105	M0	N0	T2
TCGA-DG-A2KM	589.892	3430.39	4020.28	0.366904	1218	0	46	Stage I	Squamous	Negative	other	4.44737	M0	N1	T1
TCGA-DR-A0ZL	-1770.06	45.1797	-1724.88	0.938756	2669	0	53	Stage I	Squamous	Negative	Radical Hysterectomy	1.57895	M0	N0	T1
TCGA-DR-A0ZM	-349.595	1929.35	1579.76	0.669785	1791	0	61	Stage III	Squamous	Negative	Radical Hysterectomy	29.8947	M0	N0	T2
TCGA-DS-A0VK	-789.121	77.612	-711.509	0.877321	1118	1	45	Stage I	Squamous	Negative	Radical Hysterectomy	2.97368	M0	N1	T1
TCGA-DS-A0VL	-1149.33	966.323	-183.003	0.837489	1692	1	25	Stage I	Squamous	Negative	Radical Hysterectomy	1.63158	M0	N0	T1
TCGA-DS-A0VM	-511.711	763.681	251.969	0.800916	3589	0	51	Stage I	Squamous	Negative	Radical Hysterectomy	6.73684	M0	N1	T1
TCGA-DS-A0VN	-71.2508	2157.76	2086.51	0.612749	3609	0	47	Stage I	Squamous	Negative	Radical Hysterectomy	3.10526	M0	N0	T1
TCGA-DS-A1O9	23.4579	1709.07	1732.52	0.652967	266	1	75	Stage IV	Squamous	Negative	Radical Hysterectomy	NA	M0	N0	T4
TCGA-DS-A1OA	-441.662	1406.09	964.428	0.734033	879	1	77	Stage I	Squamous	Negative	Radical Hysterectomy	1.15789	M0	N1	T1
TCGA-DS-A1OB	-797.973	754.479	-43.4939	0.826124	861	1	45	Stage I	Squamous	Negative	Radical Hysterectomy	13.3684	M0	N1	T1
TCGA-DS-A1OC	-1086.69	1109.16	22.4736	0.820629	376	0	47	Stage I	Squamous	Negative	Radical Hysterectomy	6.73684	M0	N1	T1
TCGA-DS-A1OD	-187.204	2427.06	2239.85	0.594806	3874	0	49	Stage I	Squamous	Negative	Radical Hysterectomy	2.92105	M0	N0	T1
TCGA-DS-A3LQ	-36.5899	589.117	552.528	0.773728	699	0	46	Stage III	Squamous	Negative	Radical Hysterectomy	0.947368	M0	N1	T3
TCGA-DS-A5RQ	-906.704	1106.03	199.327	0.805519	208	0	80	Stage I	Squamous	Negative	Radical Hysterectomy	2.15789	NA	N0	T1
TCGA-DS-A7WF	-856.914	15.5439	-841.37	0.886309	492	1	41	Stage I	Adenosquamous	Negative	Radical Hysterectomy	1.07895	NA	N0	T1
TCGA-DS-A7WH	-18.9783	128.141	109.163	0.813291	533	0	34	Stage I	Adenocarcinoma	Negative	Radical Hysterectomy	2.36842	NA	N0	T1
TCGA-DS-A7WI	-1425.14	874.803	-550.339	0.865723	252	1	43	Stage II	Squamous	Negative	Radical Hysterectomy	0.657895	NA	N1	T2
TCGA-EA-A1QS	812.74	743.39	1556.13	0.672356	1203	0	46	Stage I	Squamous	Negative	Radical Hysterectomy	1.52632	M0	N0	T1
TCGA-EA-A1QT	-1071.28	434.188	-637.092	0.872026	1243	0	47	Stage I	Squamous	Negative	Radical Hysterectomy	1.65789	M0	N0	T1
TCGA-EA-A3HQ	-389.718	1362.55	972.835	0.733195	1136	0	60	Stage II	Squamous	Negative	Radical Hysterectomy	2.21053	M0	N0	T2
TCGA-EA-A3HR	-1037.68	291.621	-746.059	0.879743	940	0	57	Stage II	Squamous	Negative	Radical Hysterectomy	1.60526	M0	N0	T2
TCGA-EA-A3HS	-827.476	714.454	-113.022	0.831832	959	0	35	Stage I	Squamous	Negative	Radical Hysterectomy	18.4474	M0	N0	T1
TCGA-EA-A3HT	142.137	910.349	1052.49	0.725194	954	0	68	Stage I	Squamous	Negative	Radical Hysterectomy	2.42105	M0	N0	T1
TCGA-EA-A3HU	-520.417	2269.92	1749.51	0.651077	1013	0	43	Stage II	Squamous	Negative	Radical Hysterectomy	25.2105	M0	N0	T2
TCGA-EA-A3QD	337.495	2631.31	2968.81	0.505553	397	0	59	Stage III	Squamous	Negative	Radical Hysterectomy	2.21053	M0	N1	T1
TCGA-EA-A3QE	-555.682	2172.91	1617.23	0.665691	761	0	45	Stage I	Squamous	Negative	Radical Hysterectomy	1.52632	M0	N0	T1
TCGA-EA-A3Y4	-599.348	2138.82	1539.47	0.674164	441	0	40	Stage I	Squamous	Negative	Simple Hysterectomy	2.97368	M0	N0	T1
TCGA-EA-A410	-267.966	242.011	-25.955	0.82467	803	0	51	Stage II	Squamous	Negative	Radical Hysterectomy	38.5789	M0	N0	T2
TCGA-EA-A411	182.822	663.895	846.717	0.745657	747	0	50	Stage I	Squamous	Negative	Radical Hysterectomy	1.31579	M0	N0	T1
TCGA-EA-A439	44.1032	182.248	226.351	0.803162	441	0	50	Stage II	Squamous	Negative	Radical Hysterectomy	2.34211	M0	N0	T2
TCGA-EA-A43B	-542.081	1497.52	955.44	0.734929	791	0	43	Stage I	Squamous	Negative	Radical Hysterectomy	4.92105	M0	N0	T1
TCGA-EA-A44S	-742.897	1133.06	390.166	0.788605	369	0	31	Stage III	Squamous	Negative	Radical Hysterectomy	NA	M0	N1	T2
TCGA-EA-A4BA	-659.367	-845.161	-1504.53	0.927121	390	0	49	Stage I	Adenocarcinoma	Negative	Radical Hysterectomy	NA	M0	NA	T1
TCGA-EA-A50E	310.81	798.5	1109.31	0.719426	227	1	45	Stage IV	Squamous	Negative	Radical Hysterectomy	NA	M0	N1	T4
TCGA-EA-A556	-176.088	-359.545	-535.633	0.86464	453	0	38	Stage I	Adenocarcinoma	Negative	Radical Hysterectomy	NA	M0	N0	T1
TCGA-EA-A5FO	-2314.12	-531.821	-2845.94	0.982522	427	0	59	Stage I	Squamous	Negative	Radical Hysterectomy	1.73684	M0	N0	T1
TCGA-EA-A5O9	-1411.8	683.859	-727.938	0.878475	423	0	39	Stage I	Squamous	Negative	Radical Hysterectomy	1.26316	M0	N0	T1
TCGA-EA-A5ZD	-436.694	1438.38	1001.69	0.730308	457	0	40	Stage I	Squamous	Negative	Radical Hysterectomy	0.552632	M0	NA	T1
TCGA-EA-A5ZE	2.67354	1619.07	1621.74	0.665196	456	0	54	Stage I	Squamous	Negative	Radical Hysterectomy	1.10526	M0	N0	T1
TCGA-EA-A5ZF	-387.642	-291.511	-679.153	0.875032	455	0	56	Stage I	Squamous	Negative	Radical Hysterectomy	1.68421	M0	NA	T1
TCGA-EA-A6QX	-835.449	1126.32	290.867	0.797484	413	0	49	Stage III	Squamous	Negative	Radical Hysterectomy	1.42105	M0	N1	T1
TCGA-EA-A78R	-290.285	1106.66	816.375	0.748618	410	0	54	Stage I	Squamous	Negative	Radical Hysterectomy	1.34211	M0	NA	T1
TCGA-EA-A97N	-285.947	256.541	-29.4062	0.824957	11	0	38	Stage I	Squamous	Negative	Radical Hysterectomy	2.73684	M0	N0	T1
TCGA-EK-A2GZ	-1397.35	589.683	-807.664	0.884007	383	0	64	Stage III	Squamous	Negative	other	1.63158	NA	NA	NA
TCGA-EK-A2H0	-1772.12	505.154	-1266.96	0.913491	1847	0	24	Stage III	Squamous	Negative	other	3.92105	NA	NA	NA
TCGA-EK-A2H1	-165.746	1540.77	1375.02	0.691795	799	0	20	Stage I	Squamous	Negative	other	0.763158	NA	NA	NA
TCGA-EK-A2IP	-1464.57	435.396	-1029.18	0.898737	202	0	28	Stage I	Squamous	Negative	Radical Hysterectomy	2.86842	NA	N0	T1
TCGA-EK-A2IR	-1662.78	-914.612	-2577.4	0.974423	3442	0	48	Stage I	Squamous	Negative	Radical Hysterectomy	NA	NA	N0	T1
TCGA-EK-A2PG	-2026.06	37.919	-1988.14	0.951368	46	0	88	NA	Squamous	Negative	other	13.6579	NA	NA	NA
TCGA-EK-A2PI	-810.661	-364.447	-1175.11	0.907923	42	0	44	Stage III	Squamous	Negative	other	1.86842	NA	NA	NA
TCGA-EK-A2PK	-316.262	2048.59	1732.32	0.652989	12	0	43	Stage I	Squamous	Negative	Radical Hysterectomy	0.657895	NA	NA	NA
TCGA-EK-A2PL	-1517.66	393.001	-1124.66	0.904794	13	0	36	Stage III	Squamous	Negative	other	4.21053	NA	NA	NA
TCGA-EK-A2PM	-1342.81	-1102.81	-2445.62	0.969895	18	0	81	Stage III	Squamous	Negative	other	6.86842	NA	NA	NA
TCGA-EK-A2R7	-965.019	1074.5	109.478	0.813264	27	0	45	Stage I	Squamous	Negative	Radical Hysterectomy	3.21053	M0	N1	T1
TCGA-EK-A2R8	-1019.35	466.662	-552.685	0.865895	44	0	48	Stage I	Squamous	Negative	Radical Hysterectomy	6.60526	NA	N1	T1
TCGA-EK-A2R9	-60.3575	1421.11	1360.75	0.693306	4	0	58	Stage I	Squamous	Negative	Radical Hysterectomy	1.26316	NA	N0	T1
TCGA-EK-A2RA	-1358.34	1701.37	343.025	0.792841	489	0	74	Stage II	Squamous	Negative	Other	5	NA	N0	T2
TCGA-EK-A2RB	-1403.12	482.478	-920.642	0.891637	9	0	48	Stage IV	Squamous	Negative	other	2.60526	NA	NA	NA
TCGA-EK-A2RC	-339.141	1482	1142.85	0.715997	129	0	33	Stage I	Squamous	Negative	Radical Hysterectomy	3.92105	NA	NA	NA
TCGA-EK-A2RE	-1302.1	-334.178	-1636.28	0.934195	57	0	26	Stage II	Squamous	Positive	other	0.526316	NA	N0	T2
TCGA-EK-A2RJ	-742.779	1515.32	772.541	0.752868	53	0	51	Stage I	Squamous	Negative	Radical Hysterectomy	8.73684	NA	NA	T1
TCGA-EK-A2RK	-1173.31	1216.44	43.1264	0.818892	13	0	67	Stage I	Squamous	Negative	Radical Hysterectomy	5.26316	NA	N0	T1
TCGA-EK-A2RL	-1484.74	-107.647	-1592.38	0.931877	1453	1	32	Stage I	Adenocarcinoma	Negative	Radical Hysterectomy	0.552632	NA	N1	T1
TCGA-EK-A2RM	-339.398	85.0465	-254.351	0.843166	50	0	40	Stage I	Squamous	Negative	Radical Hysterectomy	2.10526	NA	NA	NA
TCGA-EK-A2RN	-940.091	1407.69	467.601	0.781565	71	0	45	Stage I	Squamous	Negative	Radical Hysterectomy	3.55263	NA	N1	T2
TCGA-EK-A2RO	-218.239	345.364	127.124	0.811754	2	0	59	Stage III	Squamous	Negative	other	3.07895	NA	NA	NA
TCGA-EK-A3GJ	-1056.96	1587.1	530.14	0.775806	3	0	51	Stage I	Squamous	Negative	Radical Hysterectomy	5.21053	NA	N0	T1
TCGA-EK-A3GK	-1946.5	501.878	-1444.62	0.92379	15	0	33	Stage I	Adenocarcinoma	Positive	Radical Hysterectomy	28.7368	NA	N0	T1
TCGA-EK-A3GN	-1963.11	-500.923	-2464.03	0.970549	27	0	47	Stage III	Squamous	Negative	other	1.18421	NA	NA	NA
TCGA-EX-A1H5	-1261.36	112.478	-1148.88	0.906303	619	0	58	Stage III	Squamous	Negative	Radical Hysterectomy	1.07895	NA	N1	T2
TCGA-EX-A1H6	-1062.62	155.753	-906.868	0.89072	241	0	38	Stage I	Adenocarcinoma	Negative	other	2.31579	NA	N0	T1
TCGA-EX-A3L1	-489.644	1091.65	602.003	0.769107	463	0	32	Stage II	Squamous	Negative	other	1	M0	N0	T2
TCGA-EX-A449	-1791.59	-91.9	-1883.49	0.946523	447	0	42	Stage IV	Adenocarcinoma	Negative	Other	0.684211	M1	NA	T1
TCGA-EX-A69L	-296.643	2143.62	1846.97	0.640151	602	0	41	Stage I	Squamous	Negative	other	1.34211	M0	N0	T1
TCGA-EX-A69M	-1125.88	1686.33	560.45	0.772991	253	1	62	Stage I	Squamous	Positive	other	1.13158	M0	N0	T1
TCGA-EX-A8YF	-1004.08	1483.31	479.225	0.780499	473	0	44	Stage I	Squamous	Negative	Radical Hysterectomy	1	M0	N0	T2
TCGA-FU-A23K	-379.797	1491.81	1112.02	0.71915	372	0	28	Stage III	Squamous	Negative	Radical Hysterectomy	2.44737	NA	N1	T1
TCGA-FU-A23L	-952.803	1562.02	609.219	0.768429	725	0	60	Stage II	Squamous	Negative	Radical Hysterectomy	3.94737	NA	N0	T2
TCGA-FU-A2QG	-1776.23	482.932	-1293.3	0.915057	579	0	29	Stage I	Squamous	Negative	Radical Hysterectomy	1.89474	NA	N0	T1
TCGA-FU-A3EO	-870.059	923.147	53.0877	0.818052	490	0	55	Stage III	Adenocarcinoma	Negative	Radical Hysterectomy	1.23684	NA	N0	T2
TCGA-FU-A3HY	-1712.2	-150.914	-1863.11	0.945554	954	0	47	Stage I	Squamous	Negative	Radical Hysterectomy	4.18421	NA	N1	T1
TCGA-FU-A3HZ	-1050.1	182.917	-867.179	0.888057	1103	0	64	Stage II	Squamous	Negative	Radical Hysterectomy	49.5	M0	N0	T2
TCGA-FU-A3NI	-634.613	590.049	-44.5638	0.826212	638	1	45	Stage I	Squamous	Negative	Radical Hysterectomy	2.36842	NA	N1	T1
TCGA-FU-A3TQ	-772.418	978.294	205.876	0.804949	795	0	55	Stage III	Squamous	Negative	Radical Hysterectomy	1.42105	NA	N1	T2
TCGA-FU-A3TX	-1126.28	869.806	-256.47	0.843333	45	0	78	Stage I	Squamous	Negative	Radical Hysterectomy	1.44737	M0	N0	T1
TCGA-FU-A3WB	-1223.92	-158.099	-1382.02	0.920233	491	0	43	Stage II	Squamous	Negative	Radical Hysterectomy	1.73684	NA	N0	T2
TCGA-FU-A3YQ	1.55739	1835.66	1837.22	0.64125	861	0	35	Stage I	Squamous	Negative	Radical Hysterectomy	1.78947	NA	N0	T1
TCGA-FU-A40J	-826.062	979.023	152.961	0.809533	426	0	38	Stage III	Adenocarcinoma	Negative	Radical Hysterectomy	4.92105	NA	N1	T2
TCGA-FU-A57G	396.028	-55.5527	340.476	0.793069	1078	0	49	Stage I	Adenocarcinoma	Negative	Radical Hysterectomy	NA	NA	N0	T1
TCGA-FU-A5XV	-1214.9	391.095	-823.805	0.885112	321	0	32	Stage III	Squamous	Negative	Radical Hysterectomy	2.21053	NA	N1	T1
TCGA-FU-A770	-1456.78	468.282	-988.495	0.896102	34	0	33	Stage III	Adenocarcinoma	Negative	Radical Hysterectomy	1.05263	NA	N1	T2
TCGA-GH-A9DA	-777.659	1023.97	246.309	0.801413	540	0	27	Stage I	Squamous	Negative	Radical Hysterectomy	2	NA	N0	T1
TCGA-HG-A2PA	-613.781	908.741	294.96	0.797121	773	0	38	Stage I	Squamous	Negative	Radical Hysterectomy	1.63158	M0	N0	T1
TCGA-HM-A3JJ	54.1596	1136.68	1190.84	0.711063	659	1	40	Stage I	Squamous	Positive	Radical Hysterectomy	3.42105	NA	N1	T1
TCGA-HM-A3JK	649.102	1143.65	1792.75	0.646245	351	0	64	Stage II	Squamous	Negative	Radical Hysterectomy	1.21053	NA	N1	T2
TCGA-HM-A4S6	-255.786	1608.53	1352.74	0.694153	454	0	51	Stage III	Squamous	Negative	Radical Hysterectomy	NA	NA	N1	T1
TCGA-HM-A6W2	-364.902	305.187	-59.7149	0.827463	287	0	34	Stage IV	Adenosquamous	Negative	Radical Hysterectomy	1.02632	M1	N0	T2
TCGA-IR-A3L7	-1291.15	-445.647	-1736.8	0.939357	4483	0	37	Stage I	Squamous	Negative	Radical Hysterectomy	0.578947	M0	N0	T1
TCGA-IR-A3LA	-854.609	268.343	-586.266	0.86835	4078	0	60	Stage I	Adenocarcinoma	Negative	Simple Hysterectomy	24.6579	M0	N0	T1
TCGA-IR-A3LB	-5.66444	492.087	486.422	0.779839	2032	1	53	Stage I	Adenocarcinoma	Negative	Other	1.23684	M0	N0	T1
TCGA-IR-A3LC	-1076.47	629.253	-447.215	0.858047	3571	0	40	Stage I	Squamous	Negative	Radical Hysterectomy	0.973684	M0	N0	T1
TCGA-IR-A3LF	-949.657	610.956	-338.701	0.849758	2949	0	64	Stage I	Adenocarcinoma	Negative	Simple Hysterectomy	2.78947	M0	N0	T1
TCGA-IR-A3LH	635.005	2636.74	3271.75	0.466699	2394	0	49	Stage II	Squamous	Negative	Radical Hysterectomy	19.6316	M0	N0	T2
TCGA-IR-A3LI	-2407.61	-372.017	-2779.62	0.980664	2493	0	48	Stage IV	Adenocarcinoma	Negative	Radical Hysterectomy	7.89474	M1	N1	T2
TCGA-IR-A3LK	-1366.89	1033.09	-333.796	0.849378	908	1	69	Stage I	Squamous	Negative	Radical Hysterectomy	30.6053	M0	N0	T1
TCGA-IR-A3LL	-567.16	2212.25	1645.09	0.662633	957	0	60	Stage I	Squamous	Negative	Radical Hysterectomy	8.71053	M0	N0	T1
TCGA-JW-A5VG	-1260.97	1209.01	-51.9547	0.826823	834	0	35	Stage II	Squamous	Negative	other	0.789474	NA	NA	T2
TCGA-JW-A5VH	-807.916	-941.014	-1748.93	0.939966	100	1	53	Stage IV	Squamous	Negative	other	1.73684	M1	NA	T4
TCGA-JW-A5VI	-394.733	983.055	588.321	0.770389	747	0	45	Stage III	Squamous	Negative	other	1.76316	NA	NA	T2
TCGA-JW-A5VJ	-1303.69	251.686	-1052.01	0.900201	588	0	56	Stage III	Squamous	Negative	other	4.92105	NA	NA	T2
TCGA-JW-A5VK	-1686.6	-98.0343	-1784.64	0.941742	623	0	43	Stage I	Squamous	Negative	other	1.02632	NA	NA	T1
TCGA-JW-A5VL	-1005.69	1501.33	495.635	0.778991	474	0	37	Stage I	Squamous	Negative	other	48.5263	NA	NA	T1
TCGA-JW-A69B	-693.428	825.311	131.884	0.811345	863	0	44	Stage I	Adenocarcinoma	Negative	other	0.973684	NA	NA	T1
TCGA-JW-A852	-1441.57	779.042	-662.526	0.873847	252	1	42	Stage III	Squamous	Negative	other	2.10526	NA	N1	T2
TCGA-JW-AAVH	-1766.19	63.6866	-1702.5	0.937619	552	0	46	Stage I	Squamous	Negative	Radical Hysterectomy	2.63158	M0	N0	T1
TCGA-JX-A3PZ	-346.23	1482.75	1136.52	0.716646	642	1	25	Stage I	Squamous	Negative	Radical Hysterectomy	1.10526	M0	N0	T1
TCGA-JX-A3Q0	-945.206	1421.35	476.143	0.780782	5957	0	63	Stage III	Squamous	Negative	other	17.4737	M0	N0	T3
TCGA-JX-A3Q8	-1277.48	980.858	-296.622	0.846486	922	0	40	Stage I	Adenocarcinoma	Positive	Radical Hysterectomy	1.42105	NA	N0	T1
TCGA-JX-A5QV	-1362.51	972.464	-390.048	0.853707	243	0	37	Stage I	Squamous	Negative	Radical Hysterectomy	1.13158	M0	N0	T1
TCGA-LP-A4AU	-914.034	813.905	-100.129	0.83078	343	0	35	Stage III	Squamous	Negative	Simple Hysterectomy	1.07895	M0	N1	T2
TCGA-LP-A4AW	194.659	371.109	565.768	0.772495	27	0	52	Stage I	Squamous	Negative	Radical Hysterectomy	2.36842	M0	N0	T1
TCGA-LP-A4AX	-272.261	1985.98	1713.72	0.655055	380	0	45	Stage I	Squamous	Negative	Simple Hysterectomy	0.973684	M0	N0	T1
TCGA-LP-A5U2	-1347.14	344.312	-1002.83	0.897034	9	0	30	Stage III	Adenocarcinoma	Negative	other	4.84211	NA	N1	T2
TCGA-LP-A5U3	-1212.46	985.622	-226.842	0.840988	25	0	40	Stage I	Squamous	Negative	Radical Hysterectomy	0.973684	M0	N0	T1
TCGA-LP-A7HU	-687.839	1263.67	575.834	0.771556	406	0	53	Stage II	Adenocarcinoma	Negative	Simple Hysterectomy	3.71053	M0	N0	T2
TCGA-MA-AA3W	-825.542	2289	1463.46	0.682363	685	0	54	Stage I	Squamous	Negative	Radical Hysterectomy	1.55263	M0	N1	T1
TCGA-MA-AA3X	-303.523	1346.88	1043.36	0.726116	617	0	50	Stage III	Squamous	Negative	other	1.47368	NA	NA	T3
TCGA-MA-AA3Y	-430.105	1765.26	1335.16	0.696008	542	0	48	Stage I	Squamous	Negative	Radical Hysterectomy	3.86842	M0	N0	T1
TCGA-MA-AA3Z	-1529.08	1257.29	-271.784	0.844539	595	0	43	Stage I	Squamous	Positive	other	4.10526	M0	N0	T1
TCGA-MA-AA41	-1351.05	553.228	-797.823	0.88333	279	0	33	Stage III	Squamous	Negative	other	11.0526	M1	NA	T2
TCGA-MA-AA42	-390.242	2844.46	2454.22	0.569221	259	0	75	Stage III	Squamous	Negative	other	11.9737	M0	N0	T2
TCGA-MA-AA43	-348.464	186.621	-161.843	0.835788	346	0	48	Stage III	Squamous	Negative	other	1.55263	NA	NA	T3
TCGA-MU-A51Y	-130.69	1941.45	1810.76	0.644225	854	0	27	Stage II	Squamous	Positive	Radical Hysterectomy	NA	NA	N0	T2
TCGA-MU-A5YI	372.979	1078.55	1451.53	0.683642	1053	0	60	Stage I	Squamous	Negative	Radical Hysterectomy	1.63158	NA	NA	T1
TCGA-MU-A8JM	-951.83	1116.1	164.275	0.808557	607	0	46	Stage I	Squamous	Negative	Radical Hysterectomy	2.26316	NA	N0	T1
TCGA-MY-A5BD	-1731.94	-47.6616	-1779.6	0.941493	1667	0	62	Stage III	Squamous	Negative	other	NA	M0	N0	T2
TCGA-MY-A5BE	60.8404	3154.24	3215.08	0.47404	1066	0	42	Stage I	Squamous	Negative	other	NA	NA	NA	T1
TCGA-MY-A5BF	-1051.52	1352.49	300.963	0.796589	634	0	68	Stage II	Squamous	Negative	Other	NA	NA	N0	T2
TCGA-MY-A913	-898.901	1120.25	221.354	0.803599	524	0	28	Stage II	Squamous	Negative	other	4.10526	M1	N0	NA
TCGA-PN-A8MA	-582.073	653.154	71.0817	0.81653	90	0	43	Stage III	Squamous	Negative	other	3.63158	M0	N0	T2
TCGA-Q1-A5R1	-1473.48	330.38	-1143.1	0.905944	474	0	32	Stage I	Adenocarcinoma	Negative	Radical Hysterectomy	1.55263	NA	N0	T1
TCGA-Q1-A5R2	-446.043	1541.31	1095.26	0.720856	499	0	64	NA	Squamous	Negative	other	9.18421	NA	NA	NA
TCGA-Q1-A5R3	-1246.41	1211.11	-35.2986	0.825445	485	0	56	NA	Squamous	Negative	other	1.52632	NA	NA	NA
TCGA-Q1-A6DT	-1243.29	84.0914	-1159.2	0.906942	275	1	55	Stage I	Squamous	Negative	other	4	NA	NA	NA
TCGA-Q1-A6DV	-1749.24	243.276	-1505.97	0.9272	491	0	36	Stage I	Adenocarcinoma	Negative	Radical Hysterectomy	0.631579	M0	N0	T1
TCGA-Q1-A6DW	-989.071	544.995	-444.076	0.85781	534	0	44	Stage I	Squamous	Negative	other	2.5	NA	NA	NA
TCGA-Q1-A73O	-865.743	1009.36	143.62	0.810337	428	0	37	Stage I	Squamous	Negative	other	33.7632	NA	NA	NA
TCGA-Q1-A73P	-1112.96	831.252	-281.704	0.845318	483	0	45	Stage I	Adenocarcinoma	Negative	Radical Hysterectomy	5.71053	NA	N0	T1
TCGA-Q1-A73Q	-1369.42	36.3325	-1333.09	0.917398	284	0	46	Stage I	Squamous	Negative	other	1.47368	NA	NA	NA
TCGA-Q1-A73R	-1136.07	-287.935	-1424.01	0.922627	567	0	45	Stage I	Adenocarcinoma	Negative	other	1.18421	NA	NA	NA
TCGA-Q1-A73S	-1374.23	-574.824	-1949.06	0.949585	688	0	33	Stage I	Adenosquamous	Negative	Radical Hysterectomy	0.578947	NA	N1	T1
TCGA-R2-A69V	234.435	3006.4	3240.83	0.470708	596	0	42	Stage I	Squamous	Negative	Radical Hysterectomy	2.36842	M0	N0	T1
TCGA-RA-A741	-606.38	1603.62	997.241	0.730754	444	0	34	Stage III	Squamous	Negative	other	1.31579	NA	NA	NA
TCGA-UC-A7PD	-1285.02	330.396	-954.62	0.893884	355	1	21	Stage I	Squamous	Negative	Radical Hysterectomy	0.789474	M0	N0	T1
TCGA-UC-A7PF	-292.023	1937.18	1645.16	0.662626	2859	1	44	Stage I	Squamous	Negative	Radical Hysterectomy	9.10526	M0	N1	T1
TCGA-UC-A7PG	-800.349	246.724	-553.624	0.865964	370	1	44	Stage III	Squamous	Negative	other	6.39474	NA	N1	T3
TCGA-UC-A7PI	-1696.3	-37.4158	-1733.72	0.939202	2050	0	44	Stage I	Adenocarcinoma	Negative	Radical Hysterectomy	1.28947	NA	N0	T1
TCGA-VS-A8EB	-966.882	890.057	-76.8254	0.828871	305	1	41	Stage III	Squamous	Negative	other	1.63158	M1	NA	T3
TCGA-VS-A8EC	-2087.21	-1162.14	-3249.35	0.991817	1232	0	55	Stage III	Squamous	Negative	other	3.10526	M0	NA	T3
TCGA-VS-A8EG	-1712.58	223.216	-1489.36	0.926284	1149	0	36	Stage I	Squamous	Negative	other	0.973684	M0	NA	T1
TCGA-VS-A8EH	-1656.84	34.0849	-1622.75	0.933485	804	0	56	Stage III	Squamous	Negative	other	1.52632	M0	NA	T3
TCGA-VS-A8EI	-724.061	1219.22	495.159	0.779035	549	0	38	Stage III	Squamous	Negative	other	3.07895	M0	NA	T3
TCGA-VS-A8EJ	-1261.46	304.768	-956.697	0.894021	607	1	60	Stage III	Squamous	Negative	other	3.36842	M1	NA	T2
TCGA-VS-A8EK	-1581.57	408.285	-1173.29	0.907811	829	1	65	Stage IV	Squamous	Negative	other	5.21053	M0	NA	T4
TCGA-VS-A8EL	-300.666	2047.82	1747.15	0.651339	1810	0	38	Stage III	Squamous	Negative	other	7.94737	M0	NA	T2
TCGA-VS-A8Q8	-836.721	1467.88	631.164	0.766364	978	1	26	Stage I	Squamous	Negative	Other	1.86842	NA	N0	T1
TCGA-VS-A8Q9	-1678.38	261.992	-1416.39	0.922195	1630	0	79	Stage I	Squamous	Negative	other	1.02632	NA	NA	NA
TCGA-VS-A8QA	-2060.89	404.301	-1656.59	0.935255	1099	0	44	Stage I	Squamous	Negative	Radical Hysterectomy	4.21053	NA	N0	T1
TCGA-VS-A8QC	-493.036	398.966	-94.0703	0.830284	350	1	51	Stage IV	Squamous	Negative	other	3.52632	NA	NA	NA
TCGA-VS-A8QF	-694.53	1127.46	432.927	0.78473	1617	0	42	Stage III	Squamous	Negative	other	2.78947	NA	NA	NA
TCGA-VS-A8QH	-1488.33	-30.787	-1519.12	0.927922	1210	1	76	Stage I	Adenocarcinoma	Negative	other	3	NA	NA	NA
TCGA-VS-A8QM	60.7407	2173.14	2233.88	0.595511	951	1	47	Stage IV	Squamous	Negative	other	2.52632	M1	NA	NA
TCGA-VS-A94W	-643.41	1833.95	1190.54	0.711093	1103	0	39	Stage III	Squamous	Negative	other	1.63158	NA	N1	T2
TCGA-VS-A94X	-1525.34	430.463	-1094.87	0.902924	506	1	40	Stage III	Squamous	Negative	other	6.86842	NA	NA	T2
TCGA-VS-A94Y	-703.328	595.031	-108.297	0.831446	144	1	47	Stage III	Squamous	Negative	other	1.13158	NA	NA	T2
TCGA-VS-A94Z	-358.496	2250.84	1892.34	0.63502	742	0	38	Stage III	Squamous	Negative	other	17.1579	NA	NA	T2
TCGA-VS-A950	-923.425	336.772	-586.652	0.868378	1210	0	42	Stage III	Squamous	Negative	other	2.44737	NA	NA	T3
TCGA-VS-A952	-1787.47	-67.7968	-1855.27	0.945179	1547	0	66	Stage I	Adenocarcinoma	Negative	Radical Hysterectomy	2.84211	NA	N0	T1
TCGA-VS-A953	-1623.52	497.156	-1126.37	0.904901	477	1	63	Stage IV	Squamous	Negative	other	8.5	NA	NA	T4
TCGA-VS-A954	-754.638	467.923	-286.716	0.845711	1540	0	67	Stage III	Squamous	Negative	other	1.71053	NA	NA	T3
TCGA-VS-A957	-2077.61	-56.5658	-2134.17	0.957752	1462	0	64	Stage I	Squamous	Negative	other	1.57895	NA	NA	T1
TCGA-VS-A958	-750.046	2275.41	1525.37	0.675692	1525	0	46	Stage III	Squamous	Negative	other	19.3421	NA	NA	T2
TCGA-VS-A959	-853.422	1154.84	301.417	0.796549	1379	0	76	Stage III	Squamous	Negative	other	5.97368	NA	NA	T2
TCGA-VS-A9U5	-1319.52	1193.44	-126.082	0.832894	1367	0	57	Stage III	Squamous	Negative	other	1.89474	NA	NA	T2
TCGA-VS-A9U6	-737.649	1001.01	263.364	0.799913	1320	0	52	Stage IV	Squamous	Negative	other	11.0263	M1	NA	T4
TCGA-VS-A9U7	-859.909	1559.87	699.96	0.759838	1290	0	30	Stage I	Squamous	Negative	other	3.89474	M0	N1	T1
TCGA-VS-A9UB	-859.458	2249.97	1390.52	0.690151	648	0	54	Stage III	Squamous	Negative	other	2.47368	NA	N0	T2
TCGA-VS-A9UC	-474.787	1101.45	626.662	0.766788	691	0	32	Stage III	Squamous	Negative	other	4.15789	NA	NA	T2
TCGA-VS-A9UD	-965.552	2369.58	1404.03	0.688714	599	0	73	Stage III	Squamous	Negative	other	4	NA	NA	T3
TCGA-VS-A9UH	348.031	2357.42	2705.45	0.538521	1427	0	53	Stage IV	Squamous	Negative	other	5.07895	NA	NA	T4
TCGA-VS-A9UI	-1305.13	1218.37	-86.759	0.829686	1246	0	76	Stage III	Squamous	Negative	other	3.18421	NA	NA	T2
TCGA-VS-A9UJ	-1507.8	-988.101	-2495.9	0.971666	52	1	55	Stage III	Squamous	Negative	other	8.81579	NA	NA	T2
TCGA-VS-A9UL	-1926.48	-1203.52	-3130	0.989428	442	1	79	Stage III	Squamous	Negative	other	2.97368	NA	NA	T3
TCGA-VS-A9UM	-179.362	1341.39	1162.03	0.714029	829	1	39	Stage IV	Squamous	Negative	other	1.5	NA	NA	T3
TCGA-VS-A9UO	-2403.07	-71.3671	-2474.44	0.970916	1260	0	43	Stage III	Adenocarcinoma	Negative	other	1.26316	NA	N0	T2
TCGA-VS-A9UP	-1344.77	-1141.33	-2486.1	0.971325	1316	0	43	Stage II	Adenocarcinoma	Negative	other	4.71053	NA	NA	T2
TCGA-VS-A9UQ	-787.67	74.4534	-713.217	0.877441	1094	0	32	Stage I	Adenocarcinoma	Negative	Other	0.631579	NA	N0	T1
TCGA-VS-A9UR	-1712.45	-143.086	-1855.54	0.945191	611	0	53	Stage II	Adenocarcinoma	Negative	other	2.71053	NA	NA	T2
TCGA-VS-A9UT	172.999	2591.48	2764.47	0.5312	482	0	72	Stage I	Adenocarcinoma	Negative	Radical Hysterectomy	0.657895	NA	N1	T1
TCGA-VS-A9UU	-1601.72	131.175	-1470.54	0.92524	442	0	42	Stage III	Squamous	Negative	other	1.60526	NA	NA	T2
TCGA-VS-A9UV	-1532.61	158.844	-1373.77	0.919757	104	1	74	Stage IV	Squamous	Negative	other	2.10526	NA	NA	T4
TCGA-VS-A9UY	-1035.09	926.74	-108.355	0.831451	555	1	29	Stage IV	Squamous	Negative	other	2.84211	NA	NA	T1
TCGA-VS-A9UZ	-1243.89	548.043	-695.85	0.876215	2044	0	61	Stage I	Adenocarcinoma	Negative	Other	3.97368	NA	N0	T1
TCGA-VS-A9V0	-1544.58	-611.567	-2156.15	0.958675	573	0	58	Stage I	Adenocarcinoma	Negative	other	1.05263	NA	NA	T1
TCGA-VS-A9V1	-1663.72	418.831	-1244.89	0.912168	157	1	46	Stage IV	Adenocarcinoma	Negative	other	3.76316	NA	NA	T3
TCGA-VS-A9V2	-804.598	1473	668.402	0.762841	427	0	29	Stage I	Squamous	Negative	Other	1	NA	N0	T1
TCGA-VS-A9V3	-1002.45	1113.99	111.545	0.813087	453	0	62	Stage IV	Squamous	Negative	other	3.92105	NA	NA	T4
TCGA-VS-A9V4	-1706.75	-141.714	-1848.46	0.944852	132	1	63	Stage IV	Adenocarcinoma	Negative	other	2.84211	NA	NA	T4
TCGA-VS-A9V5	-1328.22	-147.611	-1475.83	0.925534	494	1	50	Stage III	Adenocarcinoma	Negative	other	3.07895	NA	NA	T2
TCGA-VS-AA62	-448.948	2036.31	1587.36	0.668956	469	1	51	Stage III	Squamous	Negative	other	2.31579	NA	NA	T2
TCGA-WL-A834	-1022.37	-96.603	-1118.97	0.904438	791	0	57	NA	Squamous	Negative	Radical Hysterectomy	2.28947	NA	N1	T1
TCGA-XS-A8TJ	-675.45	861.551	186.101	0.806668	890	0	41	Stage I	Squamous	Negative	Radical Hysterectomy	2.21053	M0	N1	T1
TCGA-ZJ-A8QQ	-1514.61	424.165	-1090.44	0.902644	2056	0	24	Stage III	Squamous	Negative	other	NA	M0	N0	T1
TCGA-ZJ-A8QR	-1461.57	515.554	-946.011	0.893317	582	1	38	Stage I	Squamous	Negative	other	3.23684	NA	NA	NA
TCGA-ZJ-AAX4	-420.238	1702.49	1282.26	0.701563	21	0	85	Stage II	Squamous	Negative	Radical Hysterectomy	1.18421	M0	N0	T2
TCGA-ZJ-AAXA	-924.404	-47.3987	-971.802	0.895012	43	0	64	Stage I	Squamous	Negative	Radical Hysterectomy	1.47368	NA	N0	T1
TCGA-ZJ-AAXU	-935.53	1529.95	594.419	0.769818	5	0	51	Stage III	Squamous	Negative	other	9.42105	M0	N0	T2
TCGA-ZX-AA5X	639.021	1544.61	2183.63	0.60142	119	0	64	Stage III	Squamous	Negative	other	1.60526	NA	NA	NA

## Sheet: Table S2
Table S2. 111 genes revealed significantly negative correlation between DNA promoter mean methylation level and gene expression level.
Genes	cor	p value
S100A9	-0.533529	8.28e-23
CD74	-0.487755	8.48e-19
APOL1	-0.558165	3.12e-25
DSC3	-0.711379	3.58e-46
STAT1	-0.585149	3.95e-28
ARHGDIB	-0.380281	1.91e-11
IL20RB	-0.858244	1.05e-85
SRGN	-0.41868	8.87e-14
RARRES3	-0.438891	3.94e-15
HLA-DPA1	-0.370627	6.61e-11
HLA-DMA	-0.444015	1.73e-15
IL32	-0.568068	2.89e-26
KLHDC7B	-0.640203	5.83e-35
VAMP5	-0.529956	1.79e-22
MX1	-0.665124	1.55e-38
CTSS	-0.315231	3.91e-08
OAS2	-0.387172	7.64e-12
ACP5	-0.478642	4.55e-18
IRF1	-0.378964	2.26e-11
ICAM1	-0.436818	5.47e-15
UBA7	-0.440604	2.99e-15
GBP4	-0.553863	8.54e-25
AIM2	-0.753315	1.57e-54
TRIM22	-0.408736	3.81e-13
RTP4	-0.616054	8.47e-32
CD40	-0.565405	5.53e-26
BNC1	-0.834999	7.12e-75
CD3D	-0.437652	4.79e-15
PCP4L1	-0.613767	1.77e-30
VSNL1	-0.713358	1.56e-46
ITGB2	-0.329355	8.64e-09
ETV7	-0.489742	5.84e-19
EPSTI1	-0.475978	7.36e-18
BATF	-0.585626	3.49e-28
GBP5	-0.638068	1.14e-34
CD3E	-0.489052	6.65e-19
PLAC8	-0.615111	1.11e-31
APOL3	-0.319522	2.49e-08
PRF1	-0.394726	2.74e-12
FERMT3	-0.480417	3.29e-18
NLRC5	-0.591666	7.17e-29
BTN3A3	-0.456304	2.27e-16
HCK	-0.310729	6.22e-08
NCF4	-0.441956	2.41e-15
GATA3	-0.451091	5.42e-16
CD274	-0.504551	3.36e-20
SLAMF8	-0.440697	2.95e-15
CARD16	-0.422582	4.94e-14
TMC8	-0.313381	4.73e-08
PTPRC	-0.40658	5.19e-13
DOK2	-0.472113	1.47e-17
CD27	-0.316291	3.5e-08
HAVCR2	-0.372937	4.93e-11
TNFAIP8L2	-0.363344	1.65e-10
CD37	-0.359473	2.65e-10
PLA2G4E	-0.538676	4.5e-23
INPP5D	-0.478268	4.86e-18
DIO3	-0.35902	4.92e-10
JAK3	-0.38304	1.33e-11
GYPC	-0.418081	9.69e-14
CCL22	-0.324712	1.43e-08
SEPT1	-0.357945	3.19e-10
EDARADD	-0.552844	1.08e-24
CCR5	-0.386142	8.78e-12
BIN2	-0.616539	7.37e-32
TBC1D10C	-0.430322	1.51e-14
CXCR6	-0.471967	1.51e-17
ARHGAP25	-0.345603	1.38e-09
CCR7	-0.412429	2.23e-13
SLA	-0.503202	4.39e-20
ZAP70	-0.42759	2.3e-14
PTPN7	-0.497102	1.44e-19
CD6	-0.369452	7.67e-11
CD5	-0.308941	7.46e-08
DNASE1L3	-0.464296	9.46e-17
PLCB2	-0.381058	1.72e-11
IL12RB2	-0.639112	8.22e-35
SLA2	-0.312714	5.07e-08
POU2AF1	-0.438022	4.52e-15
PSTPIP1	-0.379403	2.14e-11
RCSD1	-0.406733	5.08e-13
CD38	-0.318229	2.85e-08
CYP7B1	-0.647702	6.98e-36
TAGAP	-0.376243	3.22e-11
C16orf54	-0.437287	5.08e-15
SPN	-0.392949	3.5e-12
LRMP	-0.324952	1.39e-08
IFFO1	-0.622915	1.14e-32
MYO1G	-0.644516	1.48e-35
RSPO3	-0.310131	7.73e-08
FASLG	-0.311013	6.71e-08
C3orf14	-0.724384	1.34e-48
CD3G	-0.341535	2.21e-09
IL12RB1	-0.460616	1.09e-16
ST8SIA4	-0.398069	1.73e-12
RHOH	-0.396724	2.08e-12
ZNF813	-0.7266	5.01e-49
SP140	-0.4997	8.7e-20
ARL11	-0.640881	4.71e-35
SFMBT2	-0.435762	6.46e-15
GPR65	-0.315447	3.82e-08
SLAMF1	-0.321338	2.05e-08
TNFRSF9	-0.3115	5.75e-08
KLHL6	-0.366627	1.09e-10
LTA	-0.307852	8.34e-08
PARP15	-0.412119	2.33e-13
THEMIS	-0.313057	5.16e-08
CD28	-0.315106	3.96e-08
XKR6	-0.697049	3.24e-43
CASS4	-0.351607	6.82e-10
RIC3	-0.52939	2.82e-22

## Sheet: Table S3
Table S3. Univariate Cox proportional hazards regression analysis identified 55 genes correlated with OS.
Genes	HR	HR.95L	HR.95H	p value
CD74	0.839878	0.729586	0.966842	0.0151229
RARRES3	0.814758	0.710248	0.934646	0.00344519
HLA-DPA1	0.847766	0.739367	0.972057	0.0179826
KLHDC7B	0.913412	0.839608	0.993703	0.0351242
CD3D	0.820199	0.726716	0.925709	0.00132617
ITGB2	0.831261	0.697355	0.99088	0.0391891
ETV7	0.798131	0.679717	0.937174	0.00592583
BATF	0.84011	0.731021	0.965479	0.0140885
CD3E	0.779564	0.678483	0.895704	0.000440635
PLAC8	0.863281	0.774859	0.961794	0.00766424
FERMT3	0.787508	0.644947	0.961581	0.0190551
NLRC5	0.806611	0.659569	0.986432	0.0363492
HCK	0.819494	0.697028	0.963476	0.0159303
NCF4	0.802902	0.655545	0.983382	0.0338427
TMC8	0.664415	0.531891	0.829958	0.000315795
PTPRC	0.863181	0.755659	0.986002	0.0301854
DOK2	0.803287	0.675125	0.95578	0.0135129
CD27	0.773262	0.672611	0.888974	0.000301448
HAVCR2	0.797963	0.676934	0.94063	0.00716114
TNFAIP8L2	0.798378	0.671732	0.948902	0.0106147
CD37	0.786421	0.66153	0.934891	0.00646956
JAK3	0.75381	0.621755	0.913911	0.00402641
GYPC	0.822646	0.677677	0.998626	0.0483973
CCL22	0.812983	0.707874	0.933699	0.00337705
CCR5	0.856291	0.751187	0.976101	0.0202334
BIN2	0.735447	0.625302	0.864994	0.000205617
TBC1D10C	0.760989	0.649021	0.892272	0.000769096
CXCR6	0.807889	0.707426	0.922619	0.00163997
CCR7	0.734244	0.634638	0.849484	3.28085e-05
SLA	0.805189	0.683966	0.947896	0.0092486
ZAP70	0.790074	0.695607	0.89737	0.00028712
PTPN7	0.782855	0.668993	0.916095	0.00226733
CD6	0.668538	0.556338	0.803367	1.7412e-05
CD5	0.799028	0.689962	0.925336	0.00273299
DNASE1L3	0.874094	0.78476	0.973597	0.0144286
IL12RB2	0.901097	0.814288	0.99716	0.0439049
SLA2	0.818837	0.716234	0.936139	0.00343276
POU2AF1	0.809108	0.724063	0.904141	0.000185175
PSTPIP1	0.777086	0.653626	0.923866	0.00427628
RCSD1	0.840975	0.716306	0.987342	0.0343819
CD38	0.884916	0.785735	0.996617	0.0438171
C16orf54	0.804353	0.699378	0.925085	0.00227842
SPN	0.847995	0.72902	0.986385	0.0325418
LRMP	0.789385	0.676069	0.921695	0.0027779
CD3G	0.82452	0.724145	0.938807	0.00357545
IL12RB1	0.845563	0.738892	0.967633	0.0147617
RHOH	0.77278	0.651488	0.916654	0.00308675
SP140	0.829316	0.712483	0.965308	0.0157049
GPR65	0.842152	0.720744	0.984011	0.0305491
SLAMF1	0.819908	0.710212	0.946546	0.00673608
KLHL6	0.76047	0.642795	0.899689	0.00141113
PARP15	0.872823	0.765533	0.99515	0.0420918
THEMIS	0.846232	0.739297	0.968634	0.0154217
CD28	0.784964	0.672066	0.916827	0.00224295
CASS4	0.790997	0.65892	0.949548	0.0118911

## Sheet: Table S4
Table S4. 9 genes were stably correlated with prognosis after 1000 times LASSO Cox regression analysis.
Genes	Times
CCR7	1000
CD6	1000
POU2AF1	874
TMC8	562
PLAC8	331
RARRES3	331
BIN2	130
DNASE1L3	112
IL12RB2	103

## Sheet: Table S5
Table S5. A 9-genes set with the largest C-index was considered as prognosis-associated genes.
Thresholds	C-index
1	0.692
2	0.699
3	0.701
4	0.702
5	0.717
6	0.714
7	0.715
8	0.720
9	0.728

## Sheet: Table S6
Table S6. Differential analysis results of gene expression levels of HLA family genes and immune checkpoints between the low- and high-risk groups.
Genes	p value	pstar
CD44	0.884239	ns
IDO1	2.75475e-17	***
B7-H3	0.000109532	***
TNFRSF18	8.60931e-06	***
LGALS9	2.43594e-13	***
CD40	2.30816e-12	***
VISTA	2.02813e-15	***
TNFRSF14	1.61945e-15	***
TNFRSF25	0.00112126	**
PSGL-1	3.56581e-25	***
B7-H4	0.906579	ns
TNFSF9	0.246655	ns
CD70	8.21262e-05	***
LAG3	1.46026e-21	***
PD-L1	2.01996e-13	***
NRP1	0.596979	ns
CD27	1.04549e-31	***
CD48	3.69655e-32	***
TIM3	1.11583e-21	***
CD86	1.54084e-21	***
CD200	0.000231643	***
LAIR1	4.72016e-18	***
OX40	8.07155e-22	***
PD-1	2.74217e-25	***
CTLA4	4.14708e-29	***
PD-L2	5.50065e-13	***
TIGIT	5.14633e-32	***
ICOS	1.95333e-29	***
TMIGD2	6.05657e-15	***
TNFSF15	0.115232	ns
HHLA2	0.0098234	**
TNFSF4	9.67185e-08	***
TNFRSF9	4.16091e-20	***
CD244	2.25974e-20	***
TNFSF14	3.97922e-11	***
CD200R1	1.31039e-18	***
CD28	7.09374e-26	***
CD40LG	3.28395e-20	***
TNFSF18	0.000460285	***
TNFRSF8	1.08736e-12	***
CD80	2.7271e-15	***
BTLA	4.08133e-29	***
CD160	2.8063e-07	***
ICOSLG	0.0685515	ns
IDO2	1.09753e-15	***
KIR3DL1	4.60668e-06	***
ADORA2A	0.0192579	*
BTNL2	0.572649	ns
HLA-B	3.2647e-11	***
HLA-DRA	1.32602e-16	***
HLA-A	2.55264e-08	***
HLA-C	8.23887e-11	***
HLA-L	0.381964	ns
HLA-DRB1	2.92279e-16	***
HLA-E	2.56268e-21	***
HLA-J	0.196747	ns
HLA-DRB5	7.15793e-16	***
HLA-DPB1	2.85637e-20	***
HLA-DPA1	6.68413e-16	***
HLA-DMA	2.8442e-12	***
HLA-F	7.47126e-13	***
HLA-DQB1	3.12379e-13	***
HLA-DQA2	4.53835e-11	***
HLA-DQA1	3.47432e-19	***
HLA-DRB6	7.4794e-25	***
HLA-DPB2	0.118155	ns
HLA-DQB2	1.39803e-11	***
HLA-DMB	5.89676e-11	***
HLA-DOA	2.21875e-14	***
HLA-H	0.201131	ns
HLA-G	1.31278e-07	***
HLA-DOB	1.6301e-11	***

## Sheet: Table S7
Table S7. Correlation analysis results of risk score and gene expression levels of HLA family genes and immune checkpoints.
Genes	cor	p value	pstar
CD44	-0.0331557	0.573009	ns
IDO1	-0.581225	0	***
B7-H3	0.279434	1.41493e-06	***
TNFRSF18	-0.312963	5.82935e-08	***
LGALS9	-0.519575	0	***
CD40	-0.508434	0	***
VISTA	-0.598608	0	***
TNFRSF14	-0.521541	0	***
TNFRSF25	-0.21623	0.000208499	***
PSGL-1	-0.71809	0	***
B7-H4	-0.0442418	0.455077	ns
TNFSF9	-0.0994677	0.0903174	ns
CD70	-0.261862	6.45717e-06	***
LAG3	-0.636188	0	***
PD-L1	-0.497049	0	***
NRP1	0.0435205	0.459341	ns
CD27	-0.789436	0	***
CD48	-0.797916	0	***
TIM3	-0.668734	0	***
CD86	-0.67165	0	***
CD200	-0.260957	6.96313e-06	***
LAIR1	-0.609801	0	***
OX40	-0.635837	0	***
PD-1	-0.682451	0	***
CTLA4	-0.746785	0	***
PD-L2	-0.501064	0	***
TIGIT	-0.788454	0	***
ICOS	-0.77216	0	***
TMIGD2	-0.548671	0	***
TNFSF15	-0.125748	0.0320606	*
HHLA2	0.157249	0.018083	*
TNFSF4	-0.388166	9.38175e-12	***
TNFRSF9	-0.654608	0	***
CD244	-0.64371	0	***
TNFSF14	-0.446345	0	***
CD200R1	-0.617383	0	***
CD28	-0.716312	0	***
CD40LG	-0.663689	0	***
TNFSF18	-0.233452	7.4585e-05	***
TNFRSF8	-0.520932	0	***
CD80	-0.574819	0	***
BTLA	-0.774126	0	***
CD160	-0.386165	1.5737e-11	***
ICOSLG	-0.185638	0.00152124	**
IDO2	-0.547118	0	***
KIR3DL1	-0.357713	1.84318e-08	***
ADORA2A	-0.220514	0.000163082	***
BTNL2	-0.0408503	0.622861	ns
HLA-B	-0.48409	0	***
HLA-DRA	-0.588928	0	***
HLA-A	-0.423081	2.45717e-14	***
HLA-C	-0.463588	0	***
HLA-L	-0.0349912	0.55195	ns
HLA-DRB1	-0.564461	0	***
HLA-E	-0.657057	0	***
HLA-J	-0.0342339	0.560593	ns
HLA-DRB5	-0.54598	0	***
HLA-DPB1	-0.637727	0	***
HLA-DPA1	-0.580328	0	***
HLA-DMA	-0.486068	0	***
HLA-F	-0.520393	0	***
HLA-DQB1	-0.502486	0	***
HLA-DQA2	-0.516799	0	***
HLA-DQA1	-0.624947	0	***
HLA-DRB6	-0.68284	0	***
HLA-DPB2	0.0554851	0.345392	ns
HLA-DQB2	-0.5391	0	***
HLA-DMB	-0.447599	0	***
HLA-DOA	-0.545226	0	***
HLA-H	-0.098859	0.0923128	ns
HLA-G	-0.353645	7.02125e-10	***
HLA-DOB	-0.501583	0	***

## Sheet: Table S8
Table S8. Differential analysis results of immune cell infiltration levels between low- and high-risk groups
cell_type	lowMean	highMean	highMed	lowMed	diffmean	diffMed	pValue
B cell_TIMER	0.119117	0.0716604	0.0646013	0.100635	0.047457	0.0360338	4.96733e-14
T cell CD4+_TIMER	0.171773	0.110711	0.108785	0.158281	0.0610612	0.0494963	9.05872e-23
T cell CD8+_TIMER	0.228328	0.139379	0.13092	0.183123	0.0889492	0.0522029	3.3408e-13
Neutrophil_TIMER	0.141091	0.0981347	0.0893492	0.132428	0.0429561	0.0430785	8.68796e-19
Macrophage_TIMER	0.058236	0.0418499	0.0349029	0.0438232	0.0163861	0.00892031	0.0815855
Myeloid dendritic cell_TIMER	0.578439	0.450071	0.431027	0.546123	0.128368	0.115096	3.8003e-20
B cell naive_CIBERSORT	0.00821297	0.0166926	0.00209266	0	-0.00847964	-0.00209266	0.0382974
B cell memory_CIBERSORT	0.0103964	0.0056549	0	0.00013664	0.00474148	0.00013664	7.9374e-05
B cell plasma_CIBERSORT	0.0383784	0.0487655	0.0280828	0.0216673	-0.0103871	-0.00641551	0.669424
T cell CD8+_CIBERSORT	0.195395	0.120405	0.105485	0.194939	0.07499	0.0894543	2.48673e-13
T cell CD4+ naive_CIBERSORT	0	0.00087793	0	0	-0.00087793	0	0.0818541
T cell CD4+ memory resting_CIBERSORT	0.0652115	0.0774269	0.0592196	0.0415425	-0.0122154	-0.0176771	0.177032
T cell CD4+ memory activated_CIBERSORT	0.0185343	0.00954299	0	0	0.00899127	0	0.000641575
T cell follicular helper_CIBERSORT	0.101928	0.0910179	0.084512	0.0998211	0.0109105	0.0153091	0.0173584
T cell regulatory (Tregs)_CIBERSORT	0.0377357	0.0358516	0.0243032	0.0336556	0.00188409	0.00935236	0.0952103
T cell gamma delta_CIBERSORT	0.00744944	0.00169657	0	0	0.00575287	0	0.00136986
NK cell resting_CIBERSORT	0.00380696	0.0136904	0	0	-0.00988348	0	3.46276e-05
NK cell activated_CIBERSORT	0.0785406	0.0677238	0.0621612	0.0751668	0.0108168	0.0130056	0.0153155
Monocyte_CIBERSORT	0.0139111	0.0178711	0.0109339	0.00801257	-0.00396007	-0.00292128	0.665409
Macrophage M0_CIBERSORT	0.0531207	0.120735	0.0785406	0.0332071	-0.0676139	-0.0453335	3.95743e-06
Macrophage M1_CIBERSORT	0.108701	0.0611884	0.0500955	0.102337	0.0475128	0.0522414	8.25757e-11
Macrophage M2_CIBERSORT	0.161768	0.163687	0.154457	0.156541	-0.00191945	0.00208365	0.991663
Myeloid dendritic cell resting_CIBERSORT	0.0190979	0.0156586	0	0.00959923	0.0034393	0.00959923	0.0016851
Myeloid dendritic cell activated_CIBERSORT	0.0284548	0.0452727	0.0269027	0.0109921	-0.0168179	-0.0159107	0.00332604
Mast cell activated_CIBERSORT	0.0251168	0.0175547	0	0.0108572	0.00756214	0.0108572	0.00219382
Mast cell resting_CIBERSORT	0.0186505	0.0588157	0.0191079	0	-0.0401652	-0.0191079	1.29924e-06
Eosinophil_CIBERSORT	0.000359728	0.00075528	0	0	-0.000395551	0	0.00144835
Neutrophil_CIBERSORT	0.00522918	0.00911492	0.000759067	0	-0.00388574	-0.000759067	0.00522218
T cell_MCPCOUNTER	14.4976	5.65171	4.40579	10.0991	8.84589	5.69329	1.37873e-26
T cell CD8+_MCPCOUNTER	15.3939	12.3806	2.211	8.39699	3.0133	6.18598	1.3018e-13
NK cell_MCPCOUNTER	0.763068	0.468884	0.203196	0.508613	0.294183	0.305417	1.49652e-15
B cell_MCPCOUNTER	3.34238	1.09733	0.630416	2.48015	2.24506	1.84973	1.42415e-17
Monocyte_MCPCOUNTER	14.2113	8.931	6.62824	11.6896	5.28031	5.06134	3.95855e-09
Macrophage/Monocyte_MCPCOUNTER	14.2113	8.931	6.62824	11.6896	5.28031	5.06134	3.95855e-09
Myeloid dendritic cell_MCPCOUNTER	5.64361	2.03565	1.19652	4.21473	3.60797	3.01821	9.73623e-20
Neutrophil_MCPCOUNTER	7.98515	9.50741	7.90644	7.20017	-1.52227	-0.706267	0.0358188
Endothelial cell_MCPCOUNTER	5.1095	5.48373	4.31964	4.4891	-0.374228	0.169463	0.933931

## Sheet: Table S9
Table S9. Difference of GSVA scores between the high- and low-risk groups.
Pathway	logFC	AveExpr	t	P.Value	adj.P.Val	B
HALLMARK_ALLOGRAFT_REJECTION	-0.640734	-0.00539819	-28.9464	1.98272e-88	9.91362e-87	191.109
HALLMARK_INTERFERON_GAMMA_RESPONSE	-0.570123	-0.0149772	-18.19	3.40104e-50	8.5026e-49	103.08
HALLMARK_INFLAMMATORY_RESPONSE	-0.37529	0.0260495	-14.8511	1.08465e-37	1.80774e-36	74.3275
HALLMARK_COMPLEMENT	-0.26573	-0.00379434	-14.0952	6.81353e-35	8.51691e-34	67.8992
HALLMARK_INTERFERON_ALPHA_RESPONSE	-0.497482	-0.0147804	-12.5615	2.5988e-29	2.5988e-28	55.0865
HALLMARK_IL2_STAT5_SIGNALING	-0.228874	-0.0107634	-11.5952	6.83911e-26	5.69926e-25	47.2438
HALLMARK_KRAS_SIGNALING_UP	-0.14878	0.0157363	-7.76151	1.36476e-13	9.74829e-13	19.1461
HALLMARK_REACTIVE_OXYGEN_SPECIES_PATHWAY	-0.180492	-0.0339717	-7.42323	1.21508e-12	7.59423e-12	16.9898
HALLMARK_IL6_JAK_STAT3_SIGNALING	-0.208827	0.00310885	-6.95768	2.21596e-11	1.23109e-10	14.1314
HALLMARK_SPERMATOGENESIS	0.086865	0.0286472	5.7795	1.89382e-08	8.86482e-08	7.5177
HALLMARK_TNFA_SIGNALING_VIA_NFKB	-0.192566	-0.00868933	-5.77401	1.95026e-08	8.86482e-08	7.48907
HALLMARK_APOPTOSIS	-0.122214	-0.00902961	-5.05274	7.62447e-07	3.17686e-06	3.92685
HALLMARK_E2F_TARGETS	0.186187	-0.0260408	4.85842	1.91879e-06	7.17039e-06	3.03501
HALLMARK_G2M_CHECKPOINT	0.181996	-0.0296023	4.84873	2.00771e-06	7.17039e-06	2.9913
HALLMARK_GLYCOLYSIS	0.0985228	-0.0193936	4.66953	4.5794e-06	1.52647e-05	2.19676
HALLMARK_APICAL_JUNCTION	-0.0990032	0.0123306	-4.56855	7.20982e-06	2.25307e-05	1.76039
HALLMARK_MITOTIC_SPINDLE	0.114837	-0.032112	4.08894	5.58549e-05	0.000164279	-0.197554
HALLMARK_APICAL_SURFACE	-0.081722	0.031108	-3.44774	0.000647049	0.00179736	-2.50922
HALLMARK_PROTEIN_SECRETION	0.102421	-0.0258839	3.34756	0.000920326	0.00242191	-2.83776
HALLMARK_DNA_REPAIR	0.0757762	-0.0460341	3.04522	0.00253363	0.00633408	-3.77455
HALLMARK_HEDGEHOG_SIGNALING	0.0988025	0.0188146	2.98663	0.00305587	0.00727587	-3.94649
HALLMARK_TGF_BETA_SIGNALING	0.0949079	-0.0239863	2.84779	0.00470976	0.010704	-4.34133
HALLMARK_UNFOLDED_PROTEIN_RESPONSE	0.0738095	-0.0422065	2.72218	0.00686878	0.0147851	-4.6832
HALLMARK_P53_PATHWAY	-0.0590338	-0.0254279	-2.71109	0.00709685	0.0147851	-4.71267
HALLMARK_FATTY_ACID_METABOLISM	0.0590992	-0.013787	2.49919	0.0129881	0.0259761	-5.25387
HALLMARK_ADIPOGENESIS	0.0439025	-0.0223978	2.47076	0.0140443	0.0270083	-5.32327
HALLMARK_ANGIOGENESIS	-0.0915868	0.0181024	-2.35512	0.0191676	0.0354956	-5.5977
HALLMARK_COAGULATION	-0.0549725	0.0264384	-2.24759	0.0253363	0.0452434	-5.84149
HALLMARK_NOTCH_SIGNALING	-0.0625247	-0.0210368	-2.12973	0.0340164	0.0586489	-6.09607
HALLMARK_CHOLESTEROL_HOMEOSTASIS	-0.0482406	-0.0165918	-1.98309	0.0482785	0.0804642	-6.39422
HALLMARK_UV_RESPONSE_UP	0.0332623	-0.0129496	1.93121	0.0544089	0.0877563	-6.49474
HALLMARK_PI3K_AKT_MTOR_SIGNALING	0.0389039	-0.0285737	1.85174	0.0650559	0.10165	-6.64369
HALLMARK_UV_RESPONSE_DN	0.0437183	-0.0181089	1.65303	0.0993814	0.150578	-6.98929
HALLMARK_MYC_TARGETS_V1	0.0671046	-0.0444043	1.6289	0.104395	0.153522	-7.02865
HALLMARK_MYC_TARGETS_V2	0.0651394	-0.0448828	1.35357	0.176904	0.248353	-7.43731
HALLMARK_HYPOXIA	-0.0326171	0.00636034	-1.3476	0.178814	0.248353	-7.44534
HALLMARK_PEROXISOME	0.0295376	-0.0178138	1.32456	0.186338	0.251808	-7.47603
HALLMARK_KRAS_SIGNALING_DN	-0.0242234	0.0405574	-1.28907	0.198379	0.261024	-7.52227
HALLMARK_MYOGENESIS	-0.0304885	0.0153288	-1.21614	0.224898	0.28833	-7.6134
HALLMARK_XENOBIOTIC_METABOLISM	-0.0210015	0.0132162	-1.15163	0.250402	0.310858	-7.68963
HALLMARK_EPITHELIAL_MESENCHYMAL_TRANSITION	-0.0452317	-0.00269266	-1.14073	0.254904	0.310858	-7.7021
HALLMARK_PANCREAS_BETA_CELLS	0.0266413	0.0799321	1.02584	0.305802	0.36405	-7.82641
HALLMARK_ANDROGEN_RESPONSE	0.0214186	-0.0186461	0.934774	0.350664	0.407749	-7.91565
HALLMARK_OXIDATIVE_PHOSPHORYLATION	0.0289293	-0.0443108	0.743231	0.457929	0.520374	-8.07642
HALLMARK_ESTROGEN_RESPONSE_LATE	-0.0166987	0.00385623	-0.688795	0.491491	0.546101	-8.11544
HALLMARK_BILE_ACID_METABOLISM	-0.00907557	0.0220604	-0.422218	0.673171	0.731708	-8.26378
HALLMARK_HEME_METABOLISM	-0.00591769	-0.00831838	-0.342035	0.732567	0.77279	-8.29449
HALLMARK_ESTROGEN_RESPONSE_EARLY	0.00719533	-0.000876245	0.321551	0.748019	0.77279	-8.30131
HALLMARK_WNT_BETA_CATENIN_SIGNALING	0.0081887	-0.0010049	0.309269	0.757334	0.77279	-8.30519
HALLMARK_MTORC1_SIGNALING	0.00540024	-0.0374	0.17539	0.860893	0.860893	-8.33772
